# Supplementary material for: Effect of Nutrient Solution Flow Rate on Hydroponic Plant Growth and Root Morphology
Source: Plants (Basel). 2021 Sep 5;10(9):1840. doi: 10.3390/plants10091840 (PMC8465728; doi:10.3390/plants10091840)
Supplement: Supplementary file 1 [file plants-10-01840-s001.zip]

Archive with 5 entries (4 files):
- plants-1359110-supplementary/
- plants-1359110-supplementary/Table S1. The environmental data in the cultivation room..pdf
- plants-1359110-supplementary/Table S2. Detail data of leaf area, fresh weight, and dry weight under different flow rates in this study..pdf
- plants-1359110-supplementary/Table S3. Detail data of root morphology and N contents of plants under different flow rates in this study..pdf
- plants-1359110-supplementary/Table S4. Detail data of Hemicellulose I, II, and Cellulose contents of roots under different flow rates in this study..pdf
